# Supplementary material for: Mapping protein binding sites by photoreactive fragment pharmacophores
Source: Commun Chem. 2024 Jul 31;7:168. doi: 10.1038/s42004-024-01252-w (PMC11292009; doi:10.1038/s42004-024-01252-w)
Supplement: Supplementary file 5 — Source Data 1 [file 42004_2024_1252_MOESM5_ESM.xlsx]

## Sheet: Figure 1a
phph	name	percent	X	CumRows	CumFreq
HR_0	421	65.9875	0.00235294	421	65.9875
AH_0	406	63.6364	0.00470588	503	78.8401
HR_1	345	54.0752	0.00705882	504	78.9969
AR_0	317	49.6865	0.00941176	546	85.5799
HH_0	254	39.8119	0.0117647	564	88.4013
AR_1	212	33.2288	0.0141176	565	88.558
AA_0	207	32.4451	0.0164706	579	90.7524
HH_1	202	31.6614	0.0188235	580	90.9091
DR_0	188	29.4671	0.0211765	590	92.4765
DP_0	188	29.4671	0.0235294	618	96.8652
AD_0	186	29.1536	0.0258824	620	97.1787
AAR_0	184	28.8401	0.0282353	620	97.1787
DD_1	180	28.2132	0.0305882	620	97.1787
HHR_0	176	27.5862	0.0329412	620	97.1787
AHR_0	175	27.4295	0.0352941	620	97.1787
AHR_1	164	25.7053	0.0376471	620	97.1787
AP_0	153	23.9812	0.04	624	97.8056
AA_1	153	23.9812	0.0423529	624	97.8056
AD_1	151	23.6677	0.0447059	624	97.8056
AAH_0	144	22.5705	0.0470588	624	97.8056
AH_1	136	21.3166	0.0494118	624	97.8056
AHH_0	136	21.3166	0.0517647	624	97.8056
PR_0	131	20.5329	0.0541176	626	98.1191
RR_1	127	19.906	0.0564706	626	98.1191
HP_0	124	19.4357	0.0588235	631	98.9028
DR_1	119	18.652	0.0611765	631	98.9028
DHR_0	115	18.0251	0.0635294	631	98.9028
ADP_0	113	17.7116	0.0658824	631	98.9028
HRR_0	113	17.7116	0.0682353	631	98.9028
AHHR_0	111	17.3981	0.0705882	631	98.9028
DPR_1	108	16.9279	0.0729412	631	98.9028
ARR_1	106	16.6144	0.0752941	631	98.9028
DDR_2	97	15.2038	0.0776471	631	98.9028
ADD_0	94	14.7335	0.08	631	98.9028
AHH_1	90	14.1066	0.0823529	631	98.9028
RR_0	88	13.7931	0.0847059	631	98.9028
ADDP_3	86	13.4796	0.0870588	631	98.9028
DDPR_4	85	13.3229	0.0894118	631	98.9028
ARR_2	84	13.1661	0.0917647	631	98.9028
DDHP_0	84	13.1661	0.0941176	631	98.9028
AAR_1	82	12.8527	0.0964706	631	98.9028
DHR_1	80	12.5392	0.0988235	631	98.9028
AD_2	78	12.2257	0.101176	631	98.9028
ADR_0	73	11.442	0.103529	631	98.9028
DDR_3	70	10.9718	0.105882	631	98.9028
ADD_3	69	10.815	0.108235	631	98.9028
AAD_2	69	10.815	0.110588	631	98.9028
APR_0	68	10.6583	0.112941	631	98.9028
HHR_1	65	10.1881	0.115294	631	98.9028
DHR_2	62	9.71787	0.117647	631	98.9028
ADR_3	56	8.77743	0.12	631	98.9028
HPR_1	55	8.62069	0.122353	631	98.9028
HHH_0	51	7.99373	0.124706	631	98.9028
AHRR_1	51	7.99373	0.127059	631	98.9028
ARR_0	50	7.83699	0.129412	631	98.9028
ADHR_2	48	7.52351	0.131765	631	98.9028
AARR_0	47	7.36677	0.134118	631	98.9028
DDHR_1	45	7.05329	0.136471	631	98.9028
HHP_0	45	7.05329	0.138824	631	98.9028
ADDH_0	43	6.73981	0.141176	631	98.9028
AAD_0	43	6.73981	0.143529	631	98.9028
AADR_6	40	6.26959	0.145882	631	98.9028
AHP_0	39	6.11285	0.148235	631	98.9028
AADR_7	38	5.95611	0.150588	631	98.9028
AAH_1	37	5.79937	0.152941	631	98.9028
ADHR_0	37	5.79937	0.155294	631	98.9028
AAHH_0	37	5.79937	0.157647	631	98.9028
AADR_2	34	5.32915	0.16	631	98.9028
HN_0	33	5.17241	0.162353	635	99.5298
AADD_1	33	5.17241	0.164706	635	99.5298
NR_0	33	5.17241	0.167059	638	100
DHHR_0	33	5.17241	0.169412	638	100
DRR_1	31	4.85893	0.171765	638	100
AADR_1	31	4.85893	0.174118	638	100
AN_1	31	4.85893	0.176471	638	100
ADR_1	31	4.85893	0.178824	638	100
AAHR_1	29	4.54545	0.181176	638	100
DN_0	29	4.54545	0.183529	638	100
ADDR_1	29	4.54545	0.185882	638	100
ADD_1	27	4.23197	0.188235	638	100
ADDR_9	27	4.23197	0.190588	638	100
AADD_10	26	4.07524	0.192941	638	100
DDP_0	26	4.07524	0.195294	638	100
AARR_2	25	3.9185	0.197647	638	100
DD_0	25	3.9185	0.2	638	100
ADP_1	25	3.9185	0.202353	638	100
ADR_2	25	3.9185	0.204706	638	100
AADH_0	25	3.9185	0.207059	638	100
AADR_3	25	3.9185	0.209412	638	100
DDDP_3	25	3.9185	0.211765	638	100
ADHR_7	24	3.76176	0.214118	638	100
AN_0	24	3.76176	0.216471	638	100
AADD_9	24	3.76176	0.218824	638	100
ADDD_2	24	3.76176	0.221176	638	100
ADD_2	24	3.76176	0.223529	638	100
AADR_5	23	3.60502	0.225882	638	100
AHPR_0	23	3.60502	0.228235	638	100
DRR_0	22	3.44828	0.230588	638	100
ADHR_6	22	3.44828	0.232941	638	100
AHRR_0	22	3.44828	0.235294	638	100
DN_1	21	3.29154	0.237647	638	100
DDN_0	21	3.29154	0.24	638	100
DDDP_2	21	3.29154	0.242353	638	100
DNP_0	21	3.29154	0.244706	638	100
AHHR_1	21	3.29154	0.247059	638	100
AADH_1	21	3.29154	0.249412	638	100
ADDP_2	21	3.29154	0.251765	638	100
ADHH_0	20	3.1348	0.254118	638	100
AADD_4	18	2.82132	0.256471	638	100
ADDD_0	18	2.82132	0.258824	638	100
AAAD_10	17	2.66458	0.261176	638	100
ADDP_5	17	2.66458	0.263529	638	100
DDR_0	17	2.66458	0.265882	638	100
DRR_2	16	2.50784	0.268235	638	100
AARR_1	16	2.50784	0.270588	638	100
DDR_1	15	2.3511	0.272941	638	100
ADDD_9	15	2.3511	0.275294	638	100
ADDD_8	15	2.3511	0.277647	638	100
AAAD_1	14	2.19436	0.28	638	100
HNR_1	14	2.19436	0.282353	638	100
AAHR_0	14	2.19436	0.284706	638	100
ADDD_7	14	2.19436	0.287059	638	100
HHHR_0	14	2.19436	0.289412	638	100
AADH_3	14	2.19436	0.291765	638	100
HNR_0	14	2.19436	0.294118	638	100
DDDR_0	13	2.03762	0.296471	638	100
ADRR_3	13	2.03762	0.298824	638	100
DDPR_3	13	2.03762	0.301176	638	100
ADDD_5	13	2.03762	0.303529	638	100
DNR_2	12	1.88088	0.305882	638	100
AAHH_2	11	1.72414	0.308235	638	100
AARR_3	11	1.72414	0.310588	638	100
HHHH_0	11	1.72414	0.312941	638	100
DPR_0	11	1.72414	0.315294	638	100
AADR_0	11	1.72414	0.317647	638	100
AAAP_0	11	1.72414	0.32	638	100
ANR_0	11	1.72414	0.322353	638	100
DHNP_0	10	1.5674	0.324706	638	100
AAAD_8	10	1.5674	0.327059	638	100
AADP_5	10	1.5674	0.329412	638	100
ADDR_6	10	1.5674	0.331765	638	100
AAAD_12	10	1.5674	0.334118	638	100
ANR_2	10	1.5674	0.336471	638	100
HHPR_0	10	1.5674	0.338824	638	100
AADH_2	10	1.5674	0.341176	638	100
AAAH_0	10	1.5674	0.343529	638	100
DNR_0	9	1.41066	0.345882	638	100
ADHH_1	9	1.41066	0.348235	638	100
ADDR_3	9	1.41066	0.350588	638	100
AAAD_3	9	1.41066	0.352941	638	100
ADDP_4	9	1.41066	0.355294	638	100
AAN_0	9	1.41066	0.357647	638	100
ADDH_2	9	1.41066	0.36	638	100
AADD_15	8	1.25392	0.362353	638	100
ADRR_0	8	1.25392	0.364706	638	100
ADDR_4	8	1.25392	0.367059	638	100
ADDD_3	8	1.25392	0.369412	638	100
DHP_1	8	1.25392	0.371765	638	100
DDHN_0	8	1.25392	0.374118	638	100
DNPR_1	8	1.25392	0.376471	638	100
ADHR_3	8	1.25392	0.378824	638	100
ADDR_7	8	1.25392	0.381176	638	100
ADPR_1	8	1.25392	0.383529	638	100
DHHH_0	7	1.09718	0.385882	638	100
DDNR_2	7	1.09718	0.388235	638	100
AANR_0	7	1.09718	0.390588	638	100
DDDP_0	7	1.09718	0.392941	638	100
AHN_1	7	1.09718	0.395294	638	100
AAAH_2	7	1.09718	0.397647	638	100
AAAD_7	7	1.09718	0.4	638	100
AAAR_0	7	1.09718	0.402353	638	100
AADD_7	7	1.09718	0.404706	638	100
PRR_0	7	1.09718	0.407059	638	100
ADDP_6	7	1.09718	0.409412	638	100
AAAD_11	7	1.09718	0.411765	638	100
AADD_14	7	1.09718	0.414118	638	100
ADNP_2	7	1.09718	0.416471	638	100
DHRR_0	7	1.09718	0.418824	638	100
DHHR_1	7	1.09718	0.421176	638	100
AAAD_6	6	0.940439	0.423529	638	100
DDDH_2	6	0.940439	0.425882	638	100
DDPR_6	6	0.940439	0.428235	638	100
NRR_1	6	0.940439	0.430588	638	100
AADP_3	6	0.940439	0.432941	638	100
AADD_21	6	0.940439	0.435294	638	100
ADN_2	6	0.940439	0.437647	638	100
ADDP_9	6	0.940439	0.44	638	100
DPRR_0	6	0.940439	0.442353	638	100
ADDR_5	6	0.940439	0.444706	638	100
AAN_2	6	0.940439	0.447059	638	100
HHN_0	6	0.940439	0.449412	638	100
AADP_0	6	0.940439	0.451765	638	100
AADP_1	6	0.940439	0.454118	638	100
AAAP_2	6	0.940439	0.456471	638	100
ADPR_0	6	0.940439	0.458824	638	100
AADD_16	6	0.940439	0.461176	638	100
AADP_2	6	0.940439	0.463529	638	100
AAD_1	6	0.940439	0.465882	638	100
ADDH_1	5	0.783699	0.468235	638	100
RRR_0	5	0.783699	0.470588	638	100
AADP_6	5	0.783699	0.472941	638	100
ARR_3	5	0.783699	0.475294	638	100
ADDN_4	5	0.783699	0.477647	638	100
ADDR_0	5	0.783699	0.48	638	100
ADHR_4	5	0.783699	0.482353	638	100
AADD_2	5	0.783699	0.484706	638	100
AADD_18	5	0.783699	0.487059	638	100
ADNR_6	5	0.783699	0.489412	638	100
ANR_1	5	0.783699	0.491765	638	100
ADRR_1	5	0.783699	0.494118	638	100
AADD_13	5	0.783699	0.496471	638	100
AADD_11	5	0.783699	0.498824	638	100
DDHR_2	4	0.626959	0.501176	638	100
NR_1	4	0.626959	0.503529	638	100
DDNR_4	4	0.626959	0.505882	638	100
HHHH_1	4	0.626959	0.508235	638	100
DDR_4	4	0.626959	0.510588	638	100
AAAA_0	4	0.626959	0.512941	638	100
AAAP_1	4	0.626959	0.515294	638	100
ANR_3	4	0.626959	0.517647	638	100
AADD_0	4	0.626959	0.52	638	100
ADN_0	4	0.626959	0.522353	638	100
AADD_3	4	0.626959	0.524706	638	100
AAAD_5	4	0.626959	0.527059	638	100
AADD_5	4	0.626959	0.529412	638	100
AADD_6	4	0.626959	0.531765	638	100
ADDN_2	4	0.626959	0.534118	638	100
AAAD_2	4	0.626959	0.536471	638	100
AAAD_15	4	0.626959	0.538824	638	100
AADR_4	4	0.626959	0.541176	638	100
DDDP_5	4	0.626959	0.543529	638	100
AADR_8	4	0.626959	0.545882	638	100
ADDR_8	4	0.626959	0.548235	638	100
AADD_12	4	0.626959	0.550588	638	100
AADN_9	3	0.470219	0.552941	638	100
DNR_3	3	0.470219	0.555294	638	100
ADNR_2	3	0.470219	0.557647	638	100
AAAA_1	3	0.470219	0.56	638	100
ADHN_1	3	0.470219	0.562353	638	100
AHNR_0	3	0.470219	0.564706	638	100
ADDD_6	3	0.470219	0.567059	638	100
DDNR_0	3	0.470219	0.569412	638	100
ANRR_0	3	0.470219	0.571765	638	100
DDRR_0	3	0.470219	0.574118	638	100
ADDR_2	3	0.470219	0.576471	638	100
NRR_0	3	0.470219	0.578824	638	100
AAAD_13	3	0.470219	0.581176	638	100
DDPP_1	3	0.470219	0.583529	638	100
AAAD_0	3	0.470219	0.585882	638	100
ADHR_8	3	0.470219	0.588235	638	100
ADDN_6	2	0.31348	0.590588	638	100
DDNP_0	2	0.31348	0.592941	638	100
AADN_5	2	0.31348	0.595294	638	100
AADD_17	2	0.31348	0.597647	638	100
AAAD_9	2	0.31348	0.6	638	100
AAAD_4	2	0.31348	0.602353	638	100
AAAA_3	2	0.31348	0.604706	638	100
HNR_2	2	0.31348	0.607059	638	100
ADN_1	2	0.31348	0.609412	638	100
DNR_1	2	0.31348	0.611765	638	100
ADNR_1	2	0.31348	0.614118	638	100
DDHP_1	2	0.31348	0.616471	638	100
DDDR_1	2	0.31348	0.618824	638	100
DDPR_1	2	0.31348	0.621176	638	100
DDPR_5	2	0.31348	0.623529	638	100
ADRR_5	2	0.31348	0.625882	638	100
ADRR_4	2	0.31348	0.628235	638	100
ADNR_7	2	0.31348	0.630588	638	100
ADHN_2	2	0.31348	0.632941	638	100
DHN_0	2	0.31348	0.635294	638	100
ADNR_4	2	0.31348	0.637647	638	100
DHNR_2	2	0.31348	0.64	638	100
DNRR_0	2	0.31348	0.642353	638	100
ADNP_0	1	0.15674	0.644706	638	100
AANR_2	1	0.15674	0.647059	638	100
AAAA_2	1	0.15674	0.649412	638	100
DNRR_1	1	0.15674	0.651765	638	100
AAAA_4	1	0.15674	0.654118	638	100
ADHR_1	1	0.15674	0.656471	638	100
DDDH_1	1	0.15674	0.658824	638	100
NRR_2	1	0.15674	0.661176	638	100
DDDH_0	1	0.15674	0.663529	638	100
ADDN_1	1	0.15674	0.665882	638	100
NPR_0	1	0.15674	0.668235	638	100
ARRR_1	1	0.15674	0.670588	638	100
AHN_2	1	0.15674	0.672941	638	100
AHN_0	1	0.15674	0.675294	638	100
AHNR_1	1	0.15674	0.677647	638	100
ADDN_0	1	0.15674	0.68	638	100
HPR_0	1	0.15674	0.682353	638	100
ADHR_5	1	0.15674	0.684706	638	100
ADPR_2	1	0.15674	0.687059	638	100
ADDD_1	1	0.15674	0.689412	638	100
DHNR_0	1	0.15674	0.691765	638	100
HNRR_0	1	0.15674	0.694118	638	100
AANR_5	1	0.15674	0.696471	638	100
DHNR_3	1	0.15674	0.698824	638	100
AADD_8	1	0.15674	0.701176	638	100
AADN_11	1	0.15674	0.703529	638	100
AADN_12	1	0.15674	0.705882	638	100
AADN_3	1	0.15674	0.708235	638	100
AANR_4	1	0.15674	0.710588	638	100
HHNR_0	1	0.15674	0.712941	638	100
ADDN_7	1	0.15674	0.715294	638	100

## Sheet: Figure 1b
phph	name	percent	X	CumRows	CumFreq
DHR_1	18	18.75	0.235294	18	18.75
DDPR_4	15	15.625	0.470588	26	27.0833
AHR_1	14	14.5833	0.705882	35	36.4583
HPR_1	14	14.5833	0.941176	37	38.5417
AHR_0	12	12.5	1.17647	39	40.625
DHR_0	11	11.4583	1.41176	43	44.7917
AADR_2	11	11.4583	1.64706	54	56.25
AADR_6	11	11.4583	1.88235	56	58.3333
DPR_1	10	10.4167	2.11765	58	60.4167
AAR_0	10	10.4167	2.35294	63	65.625
ADHR_0	10	10.4167	2.58824	64	66.6667
DHR_2	9	9.375	2.82353	65	67.7083
ADR_1	9	9.375	3.05882	65	67.7083
ADRR_3	9	9.375	3.29412	66	68.75
ADHR_2	9	9.375	3.52941	67	69.7917
HHR_1	9	9.375	3.76471	69	71.875
AADR_7	9	9.375	4	69	71.875
AARR_0	9	9.375	4.23529	73	76.0417
AH_0	9	9.375	4.47059	77	80.2083
AADR_5	8	8.33333	4.70588	77	80.2083
DDHR_1	8	8.33333	4.94118	77	80.2083
ADDR_0	8	8.33333	5.17647	77	80.2083
ADP_0	8	8.33333	5.41176	77	80.2083
AARR_2	8	8.33333	5.64706	78	81.25
HRR_0	8	8.33333	5.88235	78	81.25
DDHP_0	8	8.33333	6.11765	78	81.25
AADR_1	8	8.33333	6.35294	78	81.25
DDDR_1	7	7.29167	6.58824	78	81.25
AADH_0	7	7.29167	6.82353	78	81.25
AADH_3	7	7.29167	7.05882	78	81.25
ADDR_9	7	7.29167	7.29412	78	81.25
ADDR_1	7	7.29167	7.52941	78	81.25
DRR_1	7	7.29167	7.76471	79	82.2917
ADDR_5	7	7.29167	8	79	82.2917
ADHR_6	7	7.29167	8.23529	79	82.2917
AHH_0	7	7.29167	8.47059	81	84.375
AHHR_0	7	7.29167	8.70588	81	84.375
AAR_1	7	7.29167	8.94118	82	85.4167
APR_0	6	6.25	9.17647	83	86.4583
AAH_0	6	6.25	9.41176	83	86.4583
PR_0	6	6.25	9.64706	85	88.5417
AHH_1	6	6.25	9.88235	85	88.5417
AANR_0	6	6.25	10.1176	85	88.5417
DDPR_6	6	6.25	10.3529	85	88.5417
HR_0	6	6.25	10.5882	87	90.625
ADR_0	6	6.25	10.8235	87	90.625
ARR_1	6	6.25	11.0588	87	90.625
HNR_1	6	6.25	11.2941	87	90.625
HNR_0	6	6.25	11.5294	88	91.6667
AADH_1	6	6.25	11.7647	88	91.6667
ANR_2	6	6.25	12	89	92.7083
HHR_0	6	6.25	12.2353	89	92.7083
DDDP_5	5	5.20833	12.4706	89	92.7083
ADRR_0	5	5.20833	12.7059	89	92.7083
AR_1	5	5.20833	12.9412	89	92.7083
AP_0	5	5.20833	13.1765	89	92.7083
ADR_3	5	5.20833	13.4118	89	92.7083
ADR_2	5	5.20833	13.6471	89	92.7083
HP_0	5	5.20833	13.8824	89	92.7083
HHP_0	5	5.20833	14.1176	89	92.7083
ANR_3	5	5.20833	14.3529	89	92.7083
ADD_3	5	5.20833	14.5882	89	92.7083
ADDR_6	5	5.20833	14.8235	89	92.7083
AHN_0	5	5.20833	15.0588	91	94.7917
ADDP_3	5	5.20833	15.2941	91	94.7917
AANR_5	5	5.20833	15.5294	91	94.7917
ADDH_0	4	4.16667	15.7647	91	94.7917
ARR_0	4	4.16667	16	92	95.8333
ADHR_3	4	4.16667	16.2353	92	95.8333
ARR_2	4	4.16667	16.4706	92	95.8333
AR_0	4	4.16667	16.7059	92	95.8333
AHP_0	4	4.16667	16.9412	92	95.8333
DDRR_0	4	4.16667	17.1765	92	95.8333
AANR_4	4	4.16667	17.4118	93	96.875
AADR_8	4	4.16667	17.6471	93	96.875
NRR_2	4	4.16667	17.8824	93	96.875
DNR_0	4	4.16667	18.1176	93	96.875
AAAD_1	4	4.16667	18.3529	93	96.875
HR_1	4	4.16667	18.5882	93	96.875
DHHR_0	4	4.16667	18.8235	93	96.875
DDR_3	4	4.16667	19.0588	93	96.875
DP_0	4	4.16667	19.2941	93	96.875
AAAH_0	4	4.16667	19.5294	93	96.875
AAH_1	4	4.16667	19.7647	93	96.875
AADD_16	3	3.125	20	93	96.875
AAAD_12	3	3.125	20.2353	93	96.875
HHH_0	3	3.125	20.4706	93	96.875
HHNR_0	3	3.125	20.7059	93	96.875
AADD_21	3	3.125	20.9412	93	96.875
AADD_18	3	3.125	21.1765	93	96.875
ADHH_0	3	3.125	21.4118	93	96.875
AHRR_1	3	3.125	21.6471	93	96.875
ADHR_7	3	3.125	21.8824	93	96.875
HH_1	3	3.125	22.1176	93	96.875
AADD_15	3	3.125	22.3529	93	96.875
AADD_1	3	3.125	22.5882	93	96.875
AAAR_0	3	3.125	22.8235	93	96.875
DRR_2	3	3.125	23.0588	93	96.875
ADHR_4	3	3.125	23.2941	93	96.875
AH_1	3	3.125	23.5294	93	96.875
ADN_1	3	3.125	23.7647	93	96.875
ANR_0	3	3.125	24	94	97.9167
AHNR_0	3	3.125	24.2353	94	97.9167
DPR_0	3	3.125	24.4706	94	97.9167
DRR_0	3	3.125	24.7059	94	97.9167
AADR_3	3	3.125	24.9412	94	97.9167
AAAA_3	3	3.125	25.1765	94	97.9167
AAHR_1	3	3.125	25.4118	94	97.9167
PRR_0	3	3.125	25.6471	94	97.9167
AARR_1	3	3.125	25.8824	94	97.9167
DDR_2	3	3.125	26.1176	94	97.9167
AA_1	3	3.125	26.3529	96	100
AHPR_0	3	3.125	26.5882	96	100
AD_2	3	3.125	26.8235	96	100
AADR_4	3	3.125	27.0588	96	100
AADR_11	3	3.125	27.2941	96	100
ADDH_1	3	3.125	27.5294	96	100
AAAD_10	3	3.125	27.7647	96	100
DNR_2	3	3.125	28	96	100
ADDP_5	3	3.125	28.2353	96	100
AAAA_1	3	3.125	28.4706	96	100
NRR_1	2	2.08333	28.7059	96	100
AHN_2	2	2.08333	28.9412	96	100
AHRR_0	2	2.08333	29.1765	96	100
NRR_0	2	2.08333	29.4118	96	100
AHN_1	2	2.08333	29.6471	96	100
HPR_0	2	2.08333	29.8824	96	100
HN_0	2	2.08333	30.1176	96	100
DDRR_1	2	2.08333	30.3529	96	100
HNR_2	2	2.08333	30.5882	96	100
ANRR_1	2	2.08333	30.8235	96	100
DDPR_5	2	2.08333	31.0588	96	100
DDR_0	2	2.08333	31.2941	96	100
DDR_1	2	2.08333	31.5294	96	100
DDPR_3	2	2.08333	31.7647	96	100
DHNP_0	2	2.08333	32	96	100
DDDR_0	2	2.08333	32.2353	96	100
DDDP_3	2	2.08333	32.4706	96	100
DDDP_2	2	2.08333	32.7059	96	100
DNRR_2	2	2.08333	32.9412	96	100
ARR_3	2	2.08333	33.1765	96	100
DR_0	2	2.08333	33.4118	96	100
HHHR_0	2	2.08333	33.6471	96	100
DDRR_2	2	2.08333	33.8824	96	100
HHN_0	2	2.08333	34.1176	96	100
ANR_1	2	2.08333	34.3529	96	100
AN_0	2	2.08333	34.5882	96	100
AAAA_0	2	2.08333	34.8235	96	100
AHHR_1	2	2.08333	35.0588	96	100
ADDD_5	2	2.08333	35.2941	96	100
ADDD_0	2	2.08333	35.5294	96	100
AARR_3	2	2.08333	35.7647	96	100
AAN_1	2	2.08333	36	96	100
AAHR_0	2	2.08333	36.2353	96	100
AAHN_2	2	2.08333	36.4706	96	100
AAHH_2	2	2.08333	36.7059	96	100
AAHH_0	2	2.08333	36.9412	96	100
AAD_1	2	2.08333	37.1765	96	100
AADN_10	2	2.08333	37.4118	96	100
AADD_9	2	2.08333	37.6471	96	100
AADD_6	2	2.08333	37.8824	96	100
AADD_4	2	2.08333	38.1176	96	100
AADD_3	2	2.08333	38.3529	96	100
AADD_0	2	2.08333	38.5882	96	100
AAAN_2	2	2.08333	38.8235	96	100
AAAD_9	2	2.08333	39.0588	96	100
AAAD_8	2	2.08333	39.2941	96	100
AAAD_7	2	2.08333	39.5294	96	100
AAAD_6	2	2.08333	39.7647	96	100
AAAD_5	2	2.08333	40	96	100
AAAD_4	2	2.08333	40.2353	96	100
AAAD_3	2	2.08333	40.4706	96	100
AAAD_2	2	2.08333	40.7059	96	100
ADDD_3	2	2.08333	40.9412	96	100
AAD_2	2	2.08333	41.1765	96	100
AD_1	2	2.08333	41.4118	96	100
ADDD_9	2	2.08333	41.6471	96	100
ADHR_5	2	2.08333	41.8824	96	100
ADHN_1	2	2.08333	42.1176	96	100
ADN_2	2	2.08333	42.3529	96	100
ADPR_1	2	2.08333	42.5882	96	100
ADP_1	2	2.08333	42.8235	96	100
ADD_0	2	2.08333	43.0588	96	100
AD_0	2	2.08333	43.2941	96	100
ADRR_5	2	2.08333	43.5294	96	100
ADHN_3	1	1.04167	43.7647	96	100
AADD_10	1	1.04167	44	96	100
AADD_12	1	1.04167	44.2353	96	100
AADD_17	1	1.04167	44.4706	96	100
ADHR_8	1	1.04167	44.7059	96	100
DDDD_2	1	1.04167	44.9412	96	100
HHHH_1	1	1.04167	45.1765	96	100
DR_1	1	1.04167	45.4118	96	100
AADD_8	1	1.04167	45.6471	96	100
AADN_1	1	1.04167	45.8824	96	100
ADD_1	1	1.04167	46.1176	96	100
AADN_12	1	1.04167	46.3529	96	100
AADN_3	1	1.04167	46.5882	96	100
AADN_5	1	1.04167	46.8235	96	100
ADNR_3	1	1.04167	47.0588	96	100
HNRR_1	1	1.04167	47.2941	96	100
HH_0	1	1.04167	47.5294	96	100
NNR_2	1	1.04167	47.7647	96	100
RRR_0	1	1.04167	48	96	100
AAAA_2	1	1.04167	48.2353	96	100
AAAA_4	1	1.04167	48.4706	96	100
AAAD_0	1	1.04167	48.7059	96	100
AAAD_11	1	1.04167	48.9412	96	100
AAAD_13	1	1.04167	49.1765	96	100
NNR_0	1	1.04167	49.4118	96	100
AAAN_4	1	1.04167	49.6471	96	100
AHHN_0	1	1.04167	49.8824	96	100
ADRR_1	1	1.04167	50.1176	96	100
ANRR_0	1	1.04167	50.3529	96	100
AAAN_3	1	1.04167	50.5882	96	100
DN_1	1	1.04167	50.8235	96	100
HNRR_0	1	1.04167	51.0588	96	100
DPRR_0	1	1.04167	51.2941	96	100
DNR_3	1	1.04167	51.5294	96	100
DDDP_0	1	1.04167	51.7647	96	100
AADN_7	1	1.04167	52	96	100
AANR_2	1	1.04167	52.2353	96	100
AANR_6	1	1.04167	52.4706	96	100
DDP_0	1	1.04167	52.7059	96	100
AAN_0	1	1.04167	52.9412	96	100
ADDP_4	1	1.04167	53.1765	96	100
AAN_2	1	1.04167	53.4118	96	100
ADDH_4	1	1.04167	53.6471	96	100
DDPP_1	1	1.04167	53.8824	96	100
DDN_0	1	1.04167	54.1176	96	100
DDHR_2	1	1.04167	54.3529	96	100
AA_0	1	1.04167	54.5882	96	100
DDHP_1	1	1.04167	54.8235	96	100
ADDH_2	1	1.04167	55.0588	96	100
DDDD_1	1	1.04167	55.2941	96	100
ADDD_6	1	1.04167	55.5294	96	100
ADDD_7	1	1.04167	55.7647	96	100
ADDD_8	1	1.04167	56	96	100
AANR_1	1	1.04167	56.2353	96	100
DDRR_3	1	1.04167	56.4706	96	100
ADDR_3	1	1.04167	56.7059	96	100
DHP_1	1	1.04167	56.9412	96	100
DNR_1	1	1.04167	57.1765	96	100
AADN_8	1	1.04167	57.4118	96	100
AADR_0	1	1.04167	57.6471	96	100
AADR_10	1	1.04167	57.8824	96	100
AADR_9	1	1.04167	58.1176	96	100
AAD_0	1	1.04167	58.3529	96	100
DHRR_0	1	1.04167	58.5882	96	100
DHN_0	1	1.04167	58.8235	96	100
ADDR_4	1	1.04167	59.0588	96	100
DHNR_2	1	1.04167	59.2941	96	100
DHNR_0	1	1.04167	59.5294	96	100
AN_1	1	1.04167	59.7647	96	100
AHHN_1	1	1.04167	60	96	100
DD_1	1	1.04167	60.2353	96	100
DDR_4	1	1.04167	60.4706	96	100
ADDR_8	1	1.04167	60.7059	96	100
RR_0	1	1.04167	60.9412	96	100

## Sheet: Figure 4c PhP072 no irradiation
Time (sec)	DMSO ctrl	SOS1 ctrl	PhP072 500 uM
0	1	1	1
30	0.984633	0.971731	1.01275
60	1.01502	0.970101	0.995927
90	0.964376	0.946725	0.997166
120	0.977386	0.963849	0.971752
150	0.984895	0.938298	0.938812
180	0.980529	0.94446	0.963074
210	0.996507	0.916463	0.933587
240	1.01144	0.938298	0.941291
270	0.989086	0.911661	0.920747
300	0.974155	0.884751	0.923138
330	0.985506	0.87406	0.888958
360	0.984546	0.879224	0.914372
390	0.978521	0.875147	0.875498
420	0.946215	0.842348	0.882936
450	0.974155	0.85902	0.881697
480	0.951716	0.845701	0.857345
510	0.947263	0.828214	0.856194
540	0.954335	0.819244	0.839281
570	0.976949	0.830389	0.84787
600	0.961757	0.805019	0.826795
630	0.955994	0.815711	0.829806
660	0.97529	0.825949	0.819977
690	0.961757	0.799764	0.836713
720	0.970313	0.805563	0.812273
750	0.986903	0.813717	0.818826
780	0.952938	0.771768	0.789516
810	0.988737	0.786989	0.81732
840	0.967607	0.777929	0.804392
870	0.974504	0.785268	0.807846
900	0.957566	0.780375	0.79598
930	0.954422	0.768415	0.789781
960	0.971885	0.743952	0.773842
990	0.974592	0.74966	0.79111
1020	0.963765	0.751654	0.780838
1050	0.962106	0.741053	0.791729
1080	0.954597	0.741596	0.768529
1110	0.988475	0.744315	0.782874
1140	0.94962	0.753466	0.762951
1170	0.98245	0.758358	0.786859
1200	0.971187	0.738335	0.780218
1230	0.949795	0.736976	0.762596
1260	0.958439	0.70608	0.748694
1290	0.981053	0.733351	0.764899
1320	0.944818	0.722207	0.751527
1350	0.950144	0.735164	0.776941
1380	0.961233	0.731992	0.749756
1410	0.972409	0.728549	0.768883
1440	0.960709	0.709523	0.737537
1470	0.952327	0.690496	0.732401
1500	0.963852	0.709885	0.737714
1530	0.974504	0.73308	0.751173
1560	0.959487	0.710791	0.756132
1590	0.95416	0.725559	0.76419
1620	0.960272	0.707801	0.75321
1650	0.953375	0.696475	0.732224
1680	0.944381	0.704358	0.733729
1710	0.972322	0.728278	0.744709
1740	0.950231	0.676724	0.726202
1770	0.952589	0.691855	0.700434
1800	0.949184	0.687777	0.722306
1830	0.940016	0.683157	0.72753
1860	0.942548	0.691402	0.714159
1890	0.952152	0.684697	0.714159
1920	0.961058	0.685784	0.725139
1950	0.952152	0.673824	0.714336
1980	0.952938	0.653982	0.716727
2010	0.964289	0.682613	0.719915
2040	0.951978	0.676905	0.718233
2070	0.951017	0.69421	0.719738
2100	0.931546	0.676905	0.723368
2130	0.957478	0.673553	0.710706
2160	0.963503	0.671469	0.709023
2190	0.922902	0.657425	0.685735
2220	0.94508	0.655251	0.721155
2250	0.970925	0.682432	0.730895
2280	0.918275	0.648093	0.698043
2310	0.936611	0.662046	0.694147
2340	0.947612	0.666032	0.715045
2370	0.974068	0.684969	0.714779
2400	0.91225	0.660324	0.690693
2430	0.938357	0.660596	0.686531
2460	0.930499	0.66422	0.680156
2490	0.942373	0.669838	0.711326
2520	0.928141	0.680257	0.702205
2550	0.924649	0.655432	0.671921
2580	0.937746	0.664673	0.695829
2610	0.926133	0.657334	0.690959
2640	0.933467	0.660053	0.713805
2670	0.947525	0.685331	0.705393
2700	0.950493	0.657787	0.709997
2730	0.939928	0.649905	0.689896
2760	0.932332	0.651083	0.681838
2790	0.943159	0.654344	0.695652
2820	0.9298	0.658059	0.675551
2850	0.931459	0.660687	0.70309
2880	0.927966	0.650358	0.667316
2910	0.934777	0.651808	0.684318
2940	0.921069	0.659328	0.67077
2970	0.923339	0.660959	0.68724
3000	0.936436	0.660596	0.682635
3030	0.946128	0.670653	0.687683
3060	0.913734	0.641569	0.679802
3090	0.921855	0.653438	0.688922
3120	0.909281	0.645828	0.684495
3150	0.909456	0.648002	0.665368
3180	0.919846	0.63722	0.675905
3210	0.929887	0.665579	0.686089
3240	0.895399	0.632871	0.653768
3270	0.959661	0.648636	0.695387
3300	0.919759	0.654707	0.678473
3330	0.933729	0.658875	0.677588

## Sheet: Figure 4c PhP072 irradiation
Time (sec)	DMSO ctrl	SOS1 ctrl	Php072 500 uM
0	1	1	1
30	0.984633	0.971731	0.987445
60	1.01502	0.970101	0.983982
90	0.964376	0.946725	0.986868
120	0.977386	0.963849	0.975539
150	0.984895	0.938298	0.988239
180	0.980529	0.94446	0.989249
210	0.996507	0.916463	0.989321
240	1.01144	0.938298	1.00498
270	0.989086	0.911661	0.993145
300	0.974155	0.884751	0.981528
330	0.985506	0.87406	0.965221
360	0.984546	0.879224	0.967169
390	0.978521	0.875147	0.965943
420	0.946215	0.842348	0.958871
450	0.974155	0.85902	0.973591
480	0.951716	0.845701	0.977993
510	0.947263	0.828214	0.955841
540	0.954335	0.819244	0.957789
570	0.976949	0.830389	0.977632
600	0.961757	0.805019	0.972004
630	0.955994	0.815711	0.974024
660	0.97529	0.825949	0.964716
690	0.961757	0.799764	0.956418
720	0.970313	0.805563	0.962335
750	0.986903	0.813717	0.961902
780	0.952938	0.771768	0.940472
810	0.988737	0.786989	0.960098
840	0.967607	0.777929	0.945811
870	0.974504	0.785268	0.953388
900	0.957566	0.780375	0.940255
930	0.954422	0.768415	0.945884
960	0.971885	0.743952	0.938091
990	0.974592	0.74966	0.944657
1020	0.963765	0.751654	0.959088
1050	0.962106	0.741053	0.936792
1080	0.954597	0.741596	0.957573
1110	0.988475	0.744315	0.947615
1140	0.94962	0.753466	0.93037
1170	0.98245	0.758358	0.955769
1200	0.971187	0.738335	0.942853
1230	0.949795	0.736976	0.940472
1260	0.958439	0.70608	0.939101
1290	0.981053	0.733351	0.939317
1320	0.944818	0.722207	0.944008
1350	0.950144	0.735164	0.965438
1380	0.961233	0.731992	0.970128
1410	0.972409	0.728549	0.942564
1440	0.960709	0.709523	0.947182
1470	0.952327	0.690496	0.93607
1500	0.963852	0.709885	0.938957
1530	0.974504	0.73308	0.951945
1560	0.959487	0.710791	0.943575
1590	0.95416	0.725559	0.944368
1620	0.960272	0.707801	0.9461
1650	0.953375	0.696475	0.94444
1680	0.944381	0.704358	0.940183
1710	0.972322	0.728278	0.947976
1740	0.950231	0.676724	0.936359
1770	0.952589	0.691855	0.939029
1800	0.949184	0.687777	0.932751
1830	0.940016	0.683157	0.930659
1860	0.942548	0.691402	0.926546
1890	0.952152	0.684697	0.957861
1920	0.961058	0.685784	0.931164
1950	0.952152	0.673824	0.936215
1980	0.952938	0.653982	0.932391
2010	0.964289	0.682613	0.947543
2040	0.951978	0.676905	0.945162
2070	0.951017	0.69421	0.943502
2100	0.931546	0.676905	0.953676
2130	0.957478	0.673553	0.945811
2160	0.963503	0.671469	0.929721
2190	0.922902	0.657425	0.916805
2220	0.94508	0.655251	0.941049
2250	0.970925	0.682432	0.933978
2280	0.918275	0.648093	0.907641
2310	0.936611	0.662046	0.9404
2340	0.947612	0.666032	0.926257
2370	0.974068	0.684969	0.950141
2400	0.91225	0.660324	0.9106
2430	0.938357	0.660596	0.91731
2460	0.930499	0.66422	0.927989
2490	0.942373	0.669838	0.91529
2520	0.928141	0.680257	0.946389
2550	0.924649	0.655432	0.924598
2580	0.937746	0.664673	0.914207
2610	0.926133	0.657334	0.920196
2640	0.933467	0.660053	0.94444
2670	0.947525	0.685331	0.939462
2700	0.950493	0.657787	0.934988
2730	0.939928	0.649905	0.916156
2760	0.932332	0.651083	0.914207
2790	0.943159	0.654344	0.92099
2820	0.9298	0.658059	0.916011
2850	0.931459	0.660687	0.920413
2880	0.927966	0.650358	0.899776
2910	0.934777	0.651808	0.91998
2940	0.921069	0.659328	0.917743
2970	0.923339	0.660959	0.906198
3000	0.936436	0.660596	0.927989
3030	0.946128	0.670653	0.913053
3060	0.913734	0.641569	0.906487
3090	0.921855	0.653438	0.908579
3120	0.909281	0.645828	0.910888
3150	0.909456	0.648002	0.920701
3180	0.919846	0.63722	0.892056
3210	0.929887	0.665579	0.912909
3240	0.895399	0.632871	0.883397
3270	0.959661	0.648636	0.914857
3300	0.919759	0.654707	0.907425
3330	0.933729	0.658875	0.920701

## Sheet: Figure 4f - cell viability
[PhP072], M	PANC-1												SW1990												SW48-PAR												SW48-G12D
1e-09	93.8713	104.251	99.654	101.878	102.323	98.023	102.401	100.442	102.401	96.4086	98.3675	99.9808	101.195	103.028	101.361	98.0275	94.3603	102.028	103.446	100.466	100.931	94.7841	98.9754	101.397	99.7184	102.76	101.746	97.0149	100.732	98.0287	106.975	99.9468	98.7755	97.6042	98.882	97.8171	97.0171	101.215	99.4476	100.111	99.6686	102.541	98.4261	101.234	102.51	102.765	103.275	91.7901
3.2e-08	94.1678	97.1333	95.7988				102.516	102.977	106.78				101.695	98.3609	102.528				107.265	99.8137	96.5538				101.746	110.532	99.0425				106.761	103.567	100.905				102.762	97.2381	95.6914				100.978	97.4052	99.447
1.6e-07	92.8333	84.2333	97.1333				102.977	102.977	103.899				102.028	103.195	98.0275				101.49	102.515	96.4606				106.815	103.774	96.677				105.91	101.544	99.8403				100.994	98.1219	99.0057				100.978	99.7022	99.9575
8e-07	87.6436	92.0919	90.4609				96.2933	94.7953	96.2933				103.528	101.528	95.5272				94.039	99.4411	93.387				103.098	102.084	99.3805				101.65	100.905	100.16				99.8895	99.2267	100.552				98.9365	102.51	101.489
4e-06	82.1574	83.0471	79.785				89.6098	90.0707	84.5396				101.861	97.8608	97.1941				99.9069	97.2989	95.6224				97.3529	105.125	102.76				97.3912	92.7061	92.8126				98.5638	96.7962	95.0285				98.9365	100.723	98.6813
2e-05	72.9643	73.7057	70.7401				83.3872	78.8931	79.2388				90.5265	81.8586	88.0261				89.1956	90.8722	79.3227				98.3667	91.9459	92.9597				81.7386	78.0118	75.2433				91.4933	92.1561	91.9352				92.8111	94.0872	91.5349
0.0001	57.9884	55.9125	55.7642				57.9207	64.7194	64.7194				62.6893	57.5219	66.8565				62.4641	63.023	60.1356				78.0907	76.0631	71.332				66.8313	68.322	64.4887				75.1427	76.0265	77.5732				78.5183	77.2421	80.3049

## Sheet: Figure 5b - PhP065 MST
	Raw Data
		Fnorm (‰)
	Php065 concentration [log; µM]	Run 1 Repl 1	Run 1 Repl 2	Run 1 Repl 3	Run 2 Repl 1	Run 2 Repl 2
	2.09691	866.543	867.218	866.782	877.295	875.441
	1.79588	869.093	869.423	869.283	876.037	875.83
	1.49485	865.921	866.576	867.232	876.804	875.942
	1.19382	865.591	867.224	867.38	877.755	877.401
	0.89279	865.701	866.514	867.418	876.184	876.412
	0.591766	865.054	865.604	865.779	875.543	875.503
	0.290724	864.059	864.76	864.855	874.324	877.312
	-0.0102833	863.036	865.051	864.462	875.685	876.572
	-0.612432	863.695	864.219	863.404	872.034	873.646
	-1.21467	862.638	863.454	863.07	872.056	872.814
	Unbound value	863.15	863.64	863.54	873.67	873.96
		ΔFnorm (‰)						ΔFnorm (‰) = Fnorm (‰) - Unbound value
	Php065 concentration [log; µM]	Run 1 Repl 1	Run 1 Repl 2	Run 1 Repl 3	Run 2 Repl 1	Run 2 Repl 2
	2.09691	3.3934	3.57772	3.24179	3.62478	1.48062		Fraction bound = 1
	1.79588	5.94342	5.78296	5.74272	2.36711	1.86972
	1.49485	2.77126	2.9356	3.69227	3.13377	1.98239
	1.19382	2.44073	3.58424	3.83968	4.08454	3.44135
	0.89279	2.55102	2.87401	3.87821	2.51376	2.45193
	0.591766	1.90399	1.96413	2.23921	1.87272	1.54291
	0.290724	0.90858	1.12048	1.31508	0.653866	3.35234
	-0.0102833	-0.11414	1.41088	0.92245	2.0151	2.61156
	-0.612432	0.54494	0.57947	-0.13614	-1.63586	-0.314131
	-1.21467	-0.51206	-0.18574	-0.4698	-1.61363	-1.1463		Fraction bound = 0
	KD is the concentration value, where the value of the graph is at 50% between the maximum and minimum value. In other words, where the fraction bound = 0.5

## Sheet: Figure 5b - PhP097 MST
	Raw Data
		Fnorm (‰)
	PhP097 concentration [log; µM]	Run 1 Repl 1	Run 1 Repl 2	Run 1 Repl 3	Run 2 Repl 1	Run 2 Repl 2	Run 2 Repl 3
	2.39794	712.652	711.955	714.108	701.531	700.302	701.524
	2.09691	699.67	700.13	702.445	701.209	707.631	701.304
	1.79588	705.853	705.387	706.853	700.507	704.962	701.944
	1.49485	709.995	707.215	707.437	704.024	708.603	706.942
	1.19382	710.349	709.9	712.145	706.832	707.716	708.776
	0.89279	707.045	706.21	707.599	712.366	717.383	715.011
	0.591766	720.204	719.528	720.009	710.951	712.028	710.045
	-0.0102833	719.086	717.41	720.947	702.669	704.446	706.633
	-0.311313	708.837	708.507	711.851	715.421	715.382	715.065
	-0.913284	718.635	720.79	721.133	712.12	710.604	713.058
	-1.5157	715.141	711.735	714.737	711.797	713.155	719.464
	Unbound value	714.44	711.75	713.31	712.15	713.33	714.05
		ΔFnorm (‰)							ΔFnorm (‰) = Fnorm (‰) - Unbound value
	Php097 concentration [log; µM]	Run 1 Repl 1	Run 1 Repl 2	Run 1 Repl 3	Run 2 Repl 1	Run 2 Repl 2	Run 2 Repl 3
	2.39794	-1.7884	0.20473	0.79831	-10.6185	-13.0284	-12.5258		Fraction bound = 1
	2.09691	-14.77	-11.6203	-10.8651	-10.9408	-5.69944	-12.7461
	1.79588	-8.58726	-6.36281	-6.45735	-11.6433	-8.36804	-12.1062
	1.49485	-4.44464	-4.53524	-5.87293	-8.12556	-4.72749	-7.10814
	1.19382	-4.09117	-1.8497	-1.16508	-5.31839	-5.61375	-5.27395
	0.89279	-7.39517	-5.5397	-5.71109	0.21628	4.05281	0.96149
	0.591766	5.76398	7.77825	6.69948	-1.19901	-1.30241	-4.00535
	-0.0102833	4.6455	5.65974	7.63728	-9.48064	-8.88406	-7.41698
	-0.311313	-5.60265	-3.24331	-1.45935	3.27146	2.05168	1.01506
	-0.913284	4.1952	9.03969	7.8226	-0.03038	-2.72554	-0.99241
	-1.5157	0.70107	-0.01526	1.42704	-0.35318	-0.17509	5.41397		Fraction bound = 0
	KD is the concentration value, where the value of the graph is at 50% between the maximum and minimum value. In other words, where the fraction bound = 0.5
